# Supplementary material for: Sound frequency dependence of duration mismatch negativity recorded from awake rats
Source: Neuropsychopharmacol Rep. 2019 Dec 1;40(1):96–101. doi: 10.1002/npr2.12090 (PMC7292213; doi:10.1002/npr2.12090)
Supplement: Supplementary file 1 [file NPR2-40-96-s001.xlsx]

## Sheet: Figure 1
	Individual data
	Figure 1B	Dev_0-50	Dev_50-100	Dev_100-150	Dev_150-200	Dev_200-250	Dev_250-300	Std_0-50	Std_50-100	Std_100-150	Std_150-200	Std_200-250	Std_250-300
	No.1	5.98086	-24.6982	-18.8629	-12.3129	-18.1349	-7.82881	-2.516	-24.933	-18.3014	-7.34515	-1.65736	-4.40659
	No.2	-8.95515	-33.0916	-18.5256	-27.6736	-21.4459	-0.720946	-0.159625	-20.5194	-19.6617	-7.16294	5.36269	9.22596
	No.3	-6.88839	-33.5665	-9.3801	-9.74742	-12.5051	1.40819	-4.56682	-35.3542	-17.6668	0.233638	4.41431	13.1115
	No.4	11.8722	-32.9162	-21.8476	-4.66094	-13.6631	-7.20531	10.6315	-29.7163	-31.9274	-17.9183	-8.31805	-13.52
	No.5	-16.5248	-40.36	-24.5977	-13.5844	-18.9971	-12.4304	-10.2154	-27.8773	-23.0389	-4.04975	0.586122	1.54777
	No.6	-13.125	-43.5684	-25.7318	-19.4622	-17.1061	-5.9184	-10.1166	-19.4756	-10.8793	-3.23749	12.198	11.2069
	No.7	3.61598	-2.10696	-9.91137	3.28011	12.6354	11.2622	6.75662	-8.93496	-15.2891	-7.98945	3.59132	14.3437
	No.8	11.7141	-23.292	-29.5622	-18.8452	-15.4605	-10.7296	9.6673	-20.5107	-29.2555	-7.50941	4.41137	-4.57095
	No.9	-2.90644	-15.8519	-17.4043	-2.41116	1.01434	1.09331	-6.10429	-11.9705	-10.5997	-8.41387	-2.79257	-2.11124
	No.10	2.05177	11.4292	12.6853	-1.08251	3.61391	4.79488	-11.3223	-1.37638	-4.64968	-7.02025	-0.836543	-1.83878
	No.11	-11.5266	-35.9094	-24.8085	-24.7709	-15.277	-5.24805	-8.85007	-39.8262	-28.4797	-12.9742	-12.3789	-6.65704
	Figure 1D	Dev_0-50	Dev_50-100	Dev_100-150	Dev_150-200	Dev_200-250	Dev_250-300	Std_0-50	Std_50-100	Std_100-150	Std_150-200	Std_200-250	Std_250-300
	No.1	-2.04185	1.69168	-1.87929	8.29121	9.33454	18.0233	-4.48396	3.41251	3.04584	14.5527	15.5765	13.3072
	No.2	-17.3618	-5.40671	-5.4806	-9.40795	8.70622	18.2421	-13.4036	6.74767	13.0129	10.22	11.7087	8.81346
	No.3	-18.1799	-9.19003	-3.41306	-37.0262	-12.2354	5.08114	-21.8614	-16.8948	9.84108	-14.5603	-4.82757	-2.48775
	No.4	-5.58123	-41.6001	-20.5469	-19.5415	-13.835	-0.719857	-17.5881	-41.3829	-7.79039	-14.7003	1.87294	5.57824
	No.5	-15.914	-43.6918	-19.6701	-10.2554	-8.62356	-4.84284	-22.2158	-43.4904	-13.5946	-1.80066	2.01834	3.7116
	No.6	-25.8721	-39.8976	-2.6443	-20.6985	0.782034	11.7951	-32.9658	-41.5157	7.61852	-11.7222	-2.75821	2.2501
	No.7	-5.08301	1.36738	-0.543469	-10.7628	4.04442	21.2884	-3.8662	-6.39325	1.96793	-4.85648	4.22056	10.4021
	No.8	-3.49206	-12.6971	5.30766	1.63239	-2.46783	7.87314	-1.31707	-17.1013	-5.50624	-8.56928	0.108286	5.37161
	No.9	-18.5316	-38.9939	-24.7398	-17.5896	-13.1853	-6.43605	-12.7086	-23.8469	-3.98238	0.757296	5.47597	7.7789
	No.10	-11.6409	-1.27604	-2.96265	-5.02721	4.58439	0.358346	-7.19859	0.910029	1.35427	-4.36206	-4.92992	1.16417
	No.11	-20.5098	-43.6098	-22.4978	-21.8226	-9.65351	-3.25431	-13.7436	-42.6312	-16.3976	-13.0647	-9.76713	-0.921828
	Figure 1F	Dev_0-50	Dev_50-100	Dev_100-150	Dev_150-200	Dev_200-250	Dev_250-300	Std_0-50	Std_50-100	Std_100-150	Std_150-200	Std_200-250	Std_250-300
	No.1	3.39707	-13.921	-20.6739	-15.271	-0.983988	-15.4972	4.13189	-12.8958	-12.4436	-16.8906	-13.6849	1.78788
	No.2	11.1064	9.92236	-12.6058	-8.46134	20.9882	7.86521	16.5994	17.2116	6.58128	5.18401	11.7728	10.9735
	No.3	-9.05222	-28.5383	-34.468	-41.2737	-31.3518	-22.0978	-8.42928	-29.9634	-37.5155	-24.5676	-14.2056	-2.53929
	No.4	8.68184	-19.8504	-28.7699	-17.0027	4.21685	-14.9064	9.55012	-11.3243	3.32389	-11.1146	0.310948	7.15026
	No.5	-4.60448	-34.2501	-30.0347	-11.9352	-11.8343	-5.30704	-11.5801	-35.0029	-21.7863	-5.42929	0.741391	5.35532
	No.6	-7.52025	-32.2099	-27.1711	-12.7271	1.49462	-0.416535	-17.2877	-38.2657	-11.5424	-18.9746	-8.32228	-1.13101
	No.7	-9.66685	-0.154812	-24.1423	-36.208	-8.40733	-21.1713	-6.43088	3.85925	-6.90415	-11.7623	-9.32347	-8.26899
	No.8	-4.77087	-22.8012	-19.2995	-5.73616	1.20779	1.15924	-12.9132	-23.3145	-11.5031	-5.80723	-1.33612	3.83073
	No.9	-9.57446	-25.0047	-22.4866	-12.1397	-1.98635	-5.4645	-5.82863	-22.1449	-11.8518	-7.57967	0.615397	4.87832
	No.10	3.89466	14.9106	15.0723	8.7076	3.83161	6.72279	-2.05844	6.27954	4.25426	-3.94746	2.33404	5.07599
	No.11	-1.4313	-34.2	-34.2739	-17.8728	-7.53395	-9.89332	-1.47388	-22.1189	-10.9429	-8.88738	-0.121973	7.22571

## Sheet: Figure 2
	Individual data
	Figure 2B	3 kHz 50--100ms			Figure 2C	3 kHz 50--100ms			Figure 2B	3 kHz 100--150ms			Figure 2C	3 kHz 100--150ms			Figure 2B	3 kHz 150--200ms			Figure 2C	3 kHz 150--200ms			Figure 2B	3 kHz 200--250ms			Figure 2C	3 kHz 200--250ms			Figure 2B	3 kHz 250--300ms			Figure 2C	3 kHz 250--300ms
	Deviant	2, 3	4+		Standard	1, 2	3+		Deviant	2, 3	4+		Standard	1, 2	3+		Deviant	2, 3	4+		Standard	1, 2	3+		Deviant	2, 3	4+		Standard	1, 2	3+		Deviant	2, 3	4+		Standard	1, 2	3+
	No.1	-36.1855	-30.4828		No.1	-32.4231	-26.5366		No.1	-29.3288	-24.734		No.1	-19.6624	-20.3898		No.1	-18.2037	-18.5717		No.1	-5.69736	-9.67149		No.1	-22.5297	-24.5205		No.1	5.60532	-4.42782		No.1	-18.2443	-13.7042		No.1	16.2024	-8.23269
	No.2	-13.7604	-22.054		No.2	-34.688	-26.226		No.2	25.935	-10.4353		No.2	-21.9388	-26.7804		No.2	2.36419	-17.8917		No.2	-30.1568	-11.8215		No.2	6.01507	-11.3618		No.2	-8.61957	-0.36604		No.2	21.1251	10.0217		No.2	24.4314	0.031193
	No.3	-27.7485	-23.0185		No.3	-42.0484	-28.5465		No.3	14.171	-0.802363		No.3	-39.8657	-9.1562		No.3	-1.12094	0.488602		No.3	-9.87762	7.41667		No.3	-7.97183	-1.81424		No.3	6.90081	10.2138		No.3	11.5286	11.4782		No.3	-2.56362	20.9056
	No.4	-54.6454	-45.6829		No.4	-54.6517	-47.1629		No.4	-38.3729	-35.2648		No.4	-55.9409	-49.4832		No.4	-19.4506	-18.2951		No.4	-55.1545	-33.9093		No.4	-18.9508	-28.485		No.4	-41.7528	-24.7589		No.4	3.04385	-23.9693		No.4	-30.5718	-31.8996
	No.5	-15.785	-8.49903		No.5	-8.30799	-9.62062		No.5	-19.0837	9.321		No.5	3.46875	-5.53125		No.5	-9.15024	20.4509		No.5	25.8076	13.0963		No.5	-3.85799	13.8826		No.5	36.7795	17.0482		No.5	7.32557	19.9508		No.5	42.9173	17.4511
	No.6	-6.97882	-22.407		No.6	-9.35757	-6.71932		No.6	5.71868	-4.00605		No.6	-0.14254	1.81366		No.6	11.9622	2.26646		No.6	-4.84906	10.7184		No.6	23.312	3.63477		No.6	-8.65322	28.1215		No.6	31.592	15.1418		No.6	3.0584	25.8313
	No.7	-14.4176	-21.0765		No.7	-100.418	-32.3319		No.7	-50.5798	-27.463		No.7	-127.315	-37.773		No.7	-77.0094	-12.2905		No.7	-123.565	-30.3156		No.7	-69.257	-2.85504		No.7	-83.8164	-19.9867		No.7	-39.2166	-5.79899		No.7	-71.7654	-9.29208
	No.8	-21.8848	-41.7501		No.8	-62.0556	-39.2266		No.8	-6.44497	-49.8918		No.8	-100.057	-45.4493		No.8	39.9934	-42.2543		No.8	-70.8306	-24.348		No.8	39.6563	-38.5486		No.8	-59.6798	-12.3609		No.8	7.5557	-30.6426		No.8	-51.1787	-22.8504
	No.9	8.52228	-12.854		No.9	-8.33636	-6.64108		No.9	24.9389	-15.4865		No.9	-4.98387	-5.37858		No.9	21.1488	0.63565		No.9	-31.2657	-1.63713		No.9	10.1074	4.93074		No.9	-20.0189	3.67677		No.9	11.3859	4.93761		No.9	-9.03991	3.79538
	No.10	-14.456	-7.49691		No.10	-14.7907	-6.18938		No.10	-29.2398	-4.85015		No.10	2.05638	-11.0541		No.10	-31.3255	-19.6308		No.10	5.23796	-13.8638		No.10	-7.47349	-16.5953		No.10	-9.6873	-6.0105		No.10	-36.5099	-12.7943		No.10	-25.3486	-5.85327
	No.11	16.1547	-15.2668		No.11	-6.15314	-23.6362		No.11	30.9287	-4.54373		No.11	-1.33744	-11.614		No.11	17.7868	-3.15047		No.11	6.42098	4.69292		No.11	11.4773	7.96886		No.11	24.1214	3.51876		No.11	23.7599	17.766		No.11	10.1199	11.2809
	Figure 2B	12 kHz 50--100ms			Figure 2C	12 kHz 50--100ms			Figure 2B	12 kHz 100--150ms			Figure 2C	12 kHz 100--150ms			Figure 2B	12 kHz 150--200ms			Figure 2C	12 kHz 150--200ms			Figure 2B	12 kHz 200--250ms			Figure 2C	12 kHz 200--250ms			Figure 2B	12 kHz 250--300ms			Figure 2C	12 kHz 250--300ms
	Deviant	2, 3	4+		Standard	1, 2	3+		Deviant	2, 3	4+		Standard	1, 2	3+		Deviant	2, 3	4+		Standard	1, 2	3+		Deviant	2, 3	4+		Standard	1, 2	3+		Deviant	2, 3	4+		Standard	1, 2	3+
	No.1	6.54269	-10.3471		No.1	-34.9578	-3.16748		No.1	11.6362	-14.7646		No.1	-61.1377	-1.16052		No.1	22.8163	-4.69271		No.1	0.442856	5.74185		No.1	19.7265	-3.24557		No.1	10.4896	5.93595		No.1	23.1781	5.95488		No.1	-2.00376	4.60684
	No.2	3.50567	-1.59332		No.2	0.745132	5.95107		No.2	12.113	-2.49894		No.2	-14.1692	14.0962		No.2	15.4066	-7.11812		No.2	-28.2733	12.3072		No.2	33.2321	11.0237		No.2	-20.411	13.2302		No.2	46.0803	20.2422		No.2	8.25632	7.53353
	No.3	3.79074	-2.13563		No.3	3.13403	-9.23011		No.3	4.54055	4.06027		No.3	15.1027	18.6417		No.3	-31.5196	-29.3489		No.3	-8.90484	-5.78999		No.3	-10.4534	-4.24774		No.3	-9.11301	4.70741		No.3	24.5775	11.5926		No.3	1.20215	6.43375
	No.4	-56.2035	-38.7819		No.4	-7.54366	-27.7012		No.4	-5.70781	-21.0001		No.4	29.9846	5.48341		No.4	-17.0669	-18.6209		No.4	16.734	-0.769202		No.4	-14.0138	-12.6196		No.4	25.7337	16.5891		No.4	-1.53857	0.566672		No.4	49.3212	18.2334
	No.5	-28.3383	-27.2223		No.5	-16.8532	-19.278		No.5	3.72767	-3.93609		No.5	-8.55534	12.6153		No.5	-10.7216	7.66047		No.5	28.9653	22.0299		No.5	-4.70773	8.89165		No.5	47.2955	24.5069		No.5	-6.53145	13.1848		No.5	38.7664	27.1455
	No.6	-5.04519	-15.4727		No.6	-12.2193	-4.50231		No.6	45.3073	20.7266		No.6	50.434	43.5504		No.6	38.9306	1.73291		No.6	21.4528	24.9809		No.6	30.2911	25.6369		No.6	31.1596	33.8855		No.6	38.4919	36.8762		No.6	44.5525	38.223
	No.7	-12.1045	-20.9707		No.7	-53.7793	-29.4238		No.7	-23.5941	-22.1448		No.7	-49.2515	-20.7677		No.7	-47.1396	-31.339		No.7	-33.988	-29.2912		No.7	-74.6565	-13.2761		No.7	-37.6243	-19.2362		No.7	-18.688	0.989056		No.7	-55.7047	-11.1884
	No.8	1.34513	-27.6306		No.8	-11.3767	-32.3386		No.8	27.2901	-10.1766		No.8	-34.4058	-18.2704		No.8	-6.03402	-11.7953		No.8	-4.77268	-23.6689		No.8	-18.053	-15.3463		No.8	-28.7714	-12.6573		No.8	-19.7455	-4.17062		No.8	-21.9928	-7.50222
	No.9	-22.0491	-25.6146		No.9	-15.5195	-19.9892		No.9	3.85337	-12.137		No.9	-8.65052	0.589385		No.9	8.37898	-4.81189		No.9	-4.95654	5.38651		No.9	-9.19961	1.05798		No.9	23.4575	8.80324		No.9	29.7806	5.65851		No.9	20.455	11.3977
	No.10	-0.464496	-13.5023		No.10	-24.9172	-17.2733		No.10	-9.33186	-14.7102		No.10	-56.7713	-14.7111		No.10	-26.3305	-15.7791		No.10	-64.3233	-20.3071		No.10	11.4992	-8.04874		No.10	-56.334	-21.436		No.10	-10.843	-11.067		No.10	-54.7263	-15.0478
	No.11	-18.0841	-23.3422		No.11	-48.128	-29.2977		No.11	17.1995	-3.44501		No.11	3.05552	-5.04876		No.11	9.48631	-2.05083		No.11	14.2407	-2.34052		No.11	24.8904	9.841		No.11	-3.60199	2.63871		No.11	50.0923	14.6285		No.11	-2.32004	12.0856
	Figure 2B	50 kHz 50--100ms			Figure 2C	50 kHz 50--100ms			Figure 2B	50 kHz 100--150ms			Figure 2C	50 kHz 100--150ms			Figure 2B	50 kHz 150--200ms			Figure 2C	50 kHz 150--200ms			Figure 2B	50 kHz 200--250ms			Figure 2C	50 kHz 200--250ms			Figure 2B	50 kHz 250--300ms			Figure 2C	50 kHz 250--300ms
	Deviant	2, 3	4+		Standard	1, 2	3+		Deviant	2, 3	4+		Standard	1, 2	3+		Deviant	2, 3	4+		Standard	1, 2	3+		Deviant	2, 3	4+		Standard	1, 2	3+		Deviant	2, 3	4+		Standard	1, 2	3+
	No.1	-20.472	-22.2651		No.1	-11.8738	-29.0384		No.1	-39.6802	-27.9683		No.1	-5.32217	-29.0633		No.1	-35.6973	-22.4458		No.1	-0.168352	-34.2612		No.1	9.03553	-10.7245		No.1	-0.893731	-30.748		No.1	8.79542	-26.4405		No.1	21.2319	-15.7955
	No.2	-38.5999	-14.9848		No.2	-7.09884	-20.0799		No.2	-50.8828	-38.1997		No.2	-13.4447	-30.9974		No.2	-45.4965	-34.1386		No.2	-30.207	-31.3646		No.2	-23.8038	-4.16905		No.2	-13.39	-25.4615		No.2	-23.1117	-18.2182		No.2	-5.97825	-26.8113
	No.3	-8.8405	-25.811		No.3	-21.3274	-35.5605		No.3	-4.20583	-32.5255		No.3	-40.4448	-42.2436		No.3	-39.0171	-37.2507		No.3	-19.3284	-29.9095		No.3	-33.5558	-26.9975		No.3	-26.7998	-18.2075		No.3	-13.0947	-18.576		No.3	-36.3388	-4.94764
	No.4	-49.4684	-37.4807		No.4	-48.848	-39.3604		No.4	-66.4319	-45.6563		No.4	-16.0469	-26.391		No.4	-42.1569	-35.0459		No.4	-3.92537	-43.286		No.4	-53.9883	-10.7696		No.4	-24.1178	-28.9362		No.4	-97.5348	-27.634		No.4	-7.15835	-23.0328
	No.5	-21.2022	-27.0841		No.5	-27.9613	-26.6554		No.5	-18.4323	-22.738		No.5	-21.1535	-12.8957		No.5	-3.60598	-4.34257		No.5	-8.63168	3.7863		No.5	-19.5578	-2.79065		No.5	12.4997	8.68912		No.5	-21.9431	4.5423		No.5	25.8004	12.5669
	No.6	-12.7056	-23.2121		No.6	-13.5325	-23.0068		No.6	5.03496	-19.4577		No.6	24.8934	2.59891		No.6	16.3071	-4.6929		No.6	19.3811	-5.01668		No.6	31.1099	9.47005		No.6	9.70679	7.57691		No.6	42.63	6.20068		No.6	31.8763	13.3377
	No.7	-4.73734	0.147823		No.7	-32.3359	-8.40991		No.7	-30.2039	-23.7052		No.7	-69.0647	-16.9729		No.7	-41.8668	-35.8076		No.7	-78.6671	-21.4289		No.7	-0.27262	-9.2608		No.7	-50.9922	-21.1288		No.7	-13.6413	-21.9698		No.7	-54.7673	-19.665
	No.8	-11.3723	-21.3068		No.8	11.7984	-15.9179		No.8	-7.92669	-17.7995		No.8	16.3032	-3.43472		No.8	-1.37004	-3.5477		No.8	-13.0118	5.48053		No.8	8.60661	3.09824		No.8	21.2481	7.21245		No.8	-22.0616	6.05856		No.8	45.2778	10.6448
	No.9	3.10126	-16.5136		No.9	-16.4946	-18.9218		No.9	14.9509	-14.742		No.9	-7.42356	-8.53846		No.9	21.0215	-4.05302		No.9	6.91316	-5.00971		No.9	18.8494	7.08636		No.9	1.5336	4.18803		No.9	1.46566	4.72066		No.9	12.4641	7.95846
	No.10	27.8976	-3.52658		No.10	-0.781868	-5.15118		No.10	21.7397	-2.87055		No.10	-0.00684225	-7.37759		No.10	19.4875	-9.55692		No.10	-16.231	-15.0031		No.10	8.1879	-13.9305		No.10	-39.3713	-6.60844		No.10	10.878	-11.0236		No.10	-29.6443	-4.36818
	No.11	-20.0532	-31.8022		No.11	-29.603	-24.8542		No.11	-7.4325	-33.0708		No.11	-0.0418864	-15.3985		No.11	17.1118	-17.4361		No.11	18.1644	-14.8541		No.11	33.2471	-7.64284		No.11	40.506	-7.35904		No.11	29.1241	-9.83622		No.11	63.6881	-1.49293

## Sheet: Figure S1
	Individual data
	Figure S1	3k	12k	50k
	#1	0.449691	0.423692	0.430653
	#2	0.442761	0.425187	0.434667
	#3	0.418438	0.372115	0.349599
	#4	0.486757	0.4616	0.423173
	#5	0.331298	0.325442	0.351171
	#6	0.286267	0.332444	0.305211
	#7	0.481798	0.456573	0.434998
	#8	0.473651	0.423858	0.351836
	#9	0.262036	0.360039	0.374897
	#10	0.363713	0.408932	0.376255
	#11	0.372723	0.380601	0.435631
